# Supplementary material for: Polygenic Risk and Linked Metabolic Profile in Systemic Lupus Erythematosus: Cross-Sectional Insights
Source: Genes (Basel). 2026 Jan 1;17(1):53. doi: 10.3390/genes17010053 (PMC12841000; doi:10.3390/genes17010053)
Supplement: Supplementary file 1 [file genes-17-00053-s001.zip]

Archive with 1 entries (1 files):
- genes-3990505-supplementary.pdf
